# Supplementary material for: Somatic cancer variant curation and harmonization through consensus minimum variant level data
Source: Genome Med. 2016 Nov 4;8:117. doi: 10.1186/s13073-016-0367-z (PMC5095986; doi:10.1186/s13073-016-0367-z)
Supplement: Additional file 1: — Example of the MVLD data format. (XLSX 32 kb) [file 13073_2016_367_MOESM1_ESM.xlsx]

## Sheet: Sheet1
Genome Version	Gene	Chromosome	DNA Position (HGVS)	RefSeq Transcript	RefSeq Protein	Somatic Classification	DNA Sub & Position	Protein Sub & Position	Variant Type	Variant Consequence	PMIDs	Cancer Type	Biomarker Class	Therapeutic Context	Effect	Level of Evidence	SUB-LEVEL of EVIDENCE
																	PRO/RET TRIALS/STUDIES	EXPERT OPINION	CASE REOPRTS	PRECLINICAL DATA	INFERENTIAL DATA
GRCh37	ALK	chr2	g.chr2:29443695C>A	NM_004304	NP_004295	Confirmed Somatic	c.C3522A	p.F1174L	SNV	Missense	PMID:26822237;PMID:21030459;PMID:26616860;PMID:26554404;	c3270_neuroblastoma OR NBL	Predictive	crizotinib	reduced sensitivity	1 : Parsons et al. 2016. 1: Mutations known to be diagnostic, prognostic and/or predictive of treatment in the specific tumor type tested; 2: Mutations in members of targetable cancer pathways, gene families, or functional groups, regardless of tumor type; 3: mutations in other consensus cancer genes, not currently considered targetable; 4: all other mutations; PMID: 26822237	PMID:21030459;PMID:26616860;PMID:26554404;	.	.	.	.
